# Supplementary material for: Thermal, Mechanical, and Acoustic Properties of Polydimethylsiloxane Filled with Hollow Glass Microspheres
Source: Materials (Basel). 2022 Feb 23;15(5):1652. doi: 10.3390/ma15051652 (PMC8910890; doi:10.3390/ma15051652)
Supplement: Supplementary file 1 [file materials-15-01652-s001.zip]

Archive with 1 entries (1 files):
- materials-1557786-SI.pdf
